# Supplementary material for: Polygonatum sibiricum Delar. ex Redoute: A Potential Functional Food for the Prevention and Treatment of Hyperuricemia
Source: Food Sci Nutr. 2025 Oct 11;13(10):e70985. doi: 10.1002/fsn3.70985 (PMC12514339; doi:10.1002/fsn3.70985)
Supplement: Supplementary file 1 — Data S1: fsn370985‐sup‐0001‐Supplementary 1.xlsx. [file FSN3-13-e70985-s004.xlsx]

## Sheet: Sheet1
HPRT1
SARS2
UMOD
LOC130064387
LOC107032760
LOC129929047
ABCG2
SLC22A12
REN
HNF1B
PRPS1
G6PC1
SLC2A9
SLC37A4
XDH
LOC107548112
MUC1
PFKM
SEC61A1
INS
SLC17A1
GAA
SARS1
SLC17A3
MTHFR
ADRB3
GPATCH8
APRT
HNFJ3
PPAT
CRP
SLC22A6
PRPS1L1
ALDH16A1
PNP
PPARG
GPT
ADA
AMPD1
PAX2
SLC22A11
ATIC
GDA
APOE
LEP
PYGL
NLRP3
PDZK1
AMPD3
ALB
TMEM171
DARS2
CARMIL1
SLC22A8
SLC12A1
PYGM
CXCL8
TPMT
SPG21
NIPSNAP2
PAAF1
ABCC4
PRPS2
FBP1
PHKA2
APOB
PKD2
SERPINE1
PTH
LDHD
LPL
R3HDM2
B3GNT4
LCN2
HAVCR1
CFTR
SLC4A4
SLC28A2
ADSL
MAOA
P2RX7
NPHP1
TNF
SHROOM3
AGL
HTR2A
GBE1
TYMS
MIR143
GGT1
NGF
ADK
SLC6A3
IMPDH2
KLF4
MECP2
TOR1A
UMPS
NT5C2
PANK2
DGUOK
SGCE
EN1
THAP1
PRTFDC1
LOC129929046
A1CF
HNF1A
NPHP4
NPHP3
AFG2B
CST9L
ACSM2B
CST9
LINC02903
TOLLIP-DT
LOC126805821
IL6
CERNA3
MIR155
CXCL13
GYS1
PYGB
COL1A1
HMGCL
CLDN16
MIR142
MIR17
GYG1
GYS2
PHKA1
G6PC3
GYG2
G6PC2
LINC01672
PHKG2
CD40LG
IL6R
ALDH2
MSMB
TRIM46
MLXIPL
GCG
NEK3
SLC37A1
SLC37A3
CCL2
CACNA1S
ENO3
NPPA
RBP4
LINC02605
CDKN1C
ALDOB
SEC63
MIR146A
GDF15
SLC22A13
THBS3
HLA-B
GNB3
HNF4G
SHLD2
PGR-AS1
NPPB
TMX2-CTNND1
CAT
UCP2
LPCAT3
ZPBP2
MIR223
PFKL
IL1B
SOD1
MCAM
MIR126
MIR222
MIR25
MIR30A
MIR18A
MIR16-2
MIR133A1
MIR488
MIR30C2
MIR663A
MIR920
LEPQTL1
FTH1
FASN
FTL
LIPC
CDC42BPG
LRP2
SLC16A9
AMPD2
HFE
ANO6
ADTRP
SLC2A5
VEGFA
POLR1C
MYC
ACAT1
TNFRSF11A
TNFRSF11B
LMAN1
MCFD2
ALMS1
SH2B1
ZNF518B
RAF1P1
TF
TTR
MIR30B
SNORD55
TLR4
SLC22A7
LOC126862549
CASQ1
PFKP
PGAM2
FHL3
TRIM72
DBNDD1
APOA1
WDR1
MAFTRR
CNTN5
ZNF724
MIR302F
PTGS2
SLC12A3
PHKB
GCK
KCNQ1
BCAS1
NONHSAG007430.2
lnc-DRD5-4
ADRB2
ADRA2A
SLC2A9-AS1
APOC3
MT-ND2
GSR
MIRLET7C
IL10
KHK
SLC2A6
TGFB1
KCNJ1
BAZ1B
BSCL2
PPP1R3A
ANO5
HNRNPUL2-BSCL2
LOC114803475
ALPK1
NEAT1
ABCC8
ALG2
FXYD2
THBD
IFNG
NOS3
APOA4
LMNA
PIK3C2A
EDN1
SOD2-OT1
ADIPOQ
GCKR
TP53
ABL1
PARP1
CDKN1A
MAPK8
SIRT1
CDK1
CYP11A1
POMC
HADH
AIRE
CYP21A2
MIR1207
PHKA2-AS1
MIR33B
IGF1R
GNAS
NFATC1
NQO1
DRD5
DPEP1
SLC22A18
CYB5B
LRIG1
ETV5
RREB1
NELFCD
NFAT5
NSUN3
SIPA1L3
SFMBT1
SLC25A26
SUCNR1
WDR72
FCHO2
TMEM63B
CLNK
FAM53A
SSUH2
TMEM174
IGF2-AS
KCNQ1OT1
MALRD1
ZNF730
KCNQ1-AS1
LMCD1-AS1
MIR1538
AADACL2-AS1
SYNM-AS1
OR7E35P
RNU1-36P
ARMC10P1
ENSG00000289034
LOC124904333
EVA1CP1
L13304-014
SLC2A9-AS1-001
HSALNG0050233
NONHSAG032159.2-001
RNU6-408P
lnc-CTSZ-1
lnc-PQLC1-16
lnc-SLC22A18-3
lnc-WDR1-8
piR-49061
HSALNG0026630
HSALNG0026632
HSALNG0032849
HSALNG0082234
NONHSAG032159.2-002
NONHSAG043834.2-002
piR-31926-024
piR-41525-504
CM034961-025
HSALNG0032878
HSALNG0078466-244
RF00017-2139
IL1R1
CYP2C8
CYP2E1
IL18
MEFV
S100A9
PYCARD
IL1RAPL2
PMS2
SLC3A1
ERCC6
PTPN22
ABCD1
ERCC4
ACAT2
CENPF
SLC7A9
ERCC8
PREPL
NDUFAF2
PVT1
MIR145
MIR127
MIR34B
AP4B1-AS1
MINCR
ERCC8-AS1
TP53COR1
LOC130058543
LOC126806252
MAPK1
TNFRSF10B
BIRC5
ECHS1
EPO
IFI27
TSC2
KL
CD14
IL37
ATG2A
CFAP298
AKT2
CPT2
SERPINA1
BLK
HNF4A
LIPE
RYR1
MAN1B1
PDX1
PLIN1
ALG1
KCNJ11
MB
PCYT1A
WFS1
PCBD1
AGPAT2
ATP6AP1
B4GALT1
CHKB
NEUROD1
MOGS
MPI
CAVIN1
MPDU1
PTF1A
UFM1
ZMPSTE24
ALG14
LHX1
PAX4
UBA5
ALG6
SLC35C1
CIDEC
PKHD1
RFX6
GLIS3
UFC1
KLF11
CDK5RAP3
DDRGK1
EXOSC4
KIF12
UFL1
ZNHIT3
SYNRG
GGNBP2
OR1E2
UFSP1
ZNF780B
C17orf78
TLR2
B2M
G6PD
IGF1
HBG2
AGT
ADH1B
CYP2C19
COG2
KLF2
MIR92A1
MIR92A2
CDK4
JAK2
MDM2
PDGFRA
CASP8
CXCR4
EP300
NFKB1
STAT1
BAX
CASR
CBS
CD19
CDKN2A
LCK
PTCH1
SMARCA4
SMO
XIAP
ALK
BCL2
BCR
BRCA1
CD40
CDK6
ICAM1
NFKBIA
ZAP70
CASP3
CD55
DDC
FAS
HDAC1
JUN
LDHA
MME
NR5A1
RIPK1
RUNX1
SMARCA2
SYK
TNFSF11
TOP2A
BCL2L1
CCND2
CD44
CTLA4
CYP17A1
DNM1L
DRD2
FASLG
ITGA4
LYN
PIK3CG
PLAT
PTPN6
RB1
TOP1
USP7
YY1
ANXA5
BIRC2
CASP9
CD27
CD46
DES
ERCC2
ERCC3
ESRRB
F5
F8
FCGR2B
MCL1
MS4A1
MYB
MYCN
NEDD4
OGG1
SETD2
TPO
VWF
ACADM
ACTN4
BCL6
CD38
CD59
CR2
CSF3R
CYP11B2
CYP27B1
CYP2D6
FEN1
HADHA
HADHB
HSD17B10
HTR1A
IL4
OTC
PC
PMM2
SH2D1A
XBP1
ACADVL
AGXT
APEX1
BIRC3
CCNA2
CCND3
CCNH
CDK7
CDKN2B
DDB1
DDB2
ERCC1
ERCC5
ETFDH
GAL
GK
GRHPR
HSD3B2
HTR3A
MAT1A
MC2R
NME1
NR0B1
PAX5
POLD1
PSMB9
SLC1A4
TIMP1
TLR9
TNFRSF10A
TNFSF13B
TOP2B
TP73
TPH1
TRPM6
XPA
XPC
ATF3
BCL2L11
CFLAR
CLCN5
HELLS
IL10RA
OCRL
PARP2
PAX8
POLR2A
RBL2
SF3B1
SLC7A7
STAR
XRCC5
AICDA
CALCA
CHD4
CHKA
CXCR3
DCT
DDX1
E2F4
F2RL1
IL1RAPL1
IL7
INPP5D
KIF22
NCL
PRDM1
RAG1
RBBP4
SLC1A5
SLC34A1
SLC7A11
SLC7A5
TG
TNFRSF8
XRCC4
ACAD8
BMI1
CCR1
CRH
CUL4A
CUL4B
DHX9
DNM3
FCER2
HLCS
HNRNPU
ID2
LGALS1
MYO5B
NME2
POLI
POLR1A
PRPF3
RBX1
SETDB1
SLC6A19
TCP1
TRADD
ACAA2
COPS5
CXCR5
DNTT
FBP2
GATAD2B
GHRL
GTF2H1
HIBCH
HMGN1
IFT81
KCNT1
PHKG1
POLR2B
PPM1B
PSMD3
RYR3
SLC15A1
SLC3A2
SMARCA5
SOX11
TCL1A
TPP2
ACAA1
CLDN19
CNTN4
CRHBP
HOGA1
NHLRC1
PDLIM7
PRRT2
PSMC5
SLC7A6
STX5
ALG11
CXCL9
DDX23
GK2
GPR161
IFNA1
IFT172
IQSEC2
MNDA
MPP1
POLM
POLR2L
RFX1
RFX2
RFX3
SLC4A5
SLC7A14
SMARCA1
CCT6B
COPS8
DNAH8
FIP1L1
ID3
IFT27
MBD5
MMAA
MYBL1
SLC26A1
SLC7A8
SLC9A7
SNAPIN
SSBP3
TFDP2
CAND1
CTR9
FCRL5
GTF2H4
IFT74
KCNJ16
NSFL1C
ANKK1
CSTF1
GTF2H2
GTF2H3
H2AC20
HMGCLL1
RILPL1
SLC44A3
SLC7A10
TCEA1
BDH2
CAMKMT
CEP192
GATAD2A
HIRIP3
UVSSA
CEP19
COPS6
IFT25
RNF25
COPS4
CSRNP3
FSIP1
PPP1R3B
RABL2A
BLOC1S4
C16orf54
NUDT10
PPP1R3D
EPGN
PRKRIP1
SLC7A13
CIMAP3
C16orf92
TMEM60
MIR155HG
MIR148A
MIR23B
MIR30C1
MIR9-1
BIVM-ERCC5
CDIPTOSP
ALMS1P1
MIR3157
MIR3680-1
LOC102723407
GJA4
MTTI
SLC2A12
G6PC
HPRT
CYP2C9
CYP3A4
pol
SLC29A1
SLC29A2
UGT1A1
UGT1A3
UGT1A9
UGT2B7
CYP1A2
pbpC
mrcA
mrcB
dacB
uaZ
PANX1
TAS2R16
SLC22A2
SLC22A1
ABCC3
ABCC5
SLC16A7
SLC22A5
ABCC6
ABCC1
SLCO1A2
SLC16A1
SLC10A1
SLC22A10
ABCC2
ABCC11
SLCO1C1
SLCO1B1
SLCO2B1
ABCB11
uao
CYP1A1
ORM1
