# Supplementary material for: Polygonatum sibiricum Delar. ex Redoute: A Potential Functional Food for the Prevention and Treatment of Hyperuricemia
Source: Food Sci Nutr. 2025 Oct 11;13(10):e70985. doi: 10.1002/fsn3.70985 (PMC12514339; doi:10.1002/fsn3.70985)
Supplement: Supplementary file 2 — Data S2: fsn370985‐sup‐0002‐Supplementary 2.xlsx. [file FSN3-13-e70985-s005.xlsx]

## Sheet: classification
isoliquiritigenin	DFV	salicylic acid	baicalein	3'-Methoxydaidzein	succinic acid	Sitogluside	beta-sitosterol	sitosterol	methylprotodioscin	methylprotodioscin_qt	(+)-Syringaresinol	(Z)-1-(2,4-dihydroxyphenyl)-3-(4-hydroxyphenyl)prop-2-en-1-one	glucuronic acid	neoliquiritin	(2R)-7-hydroxy-2-(4-hydroxyphenyl)chroman-4-one	GUP	BGC	diosgenin	4',5-Dihydroxyflavone	4-[(1R,3aS,4R,6aS)-4-(4-hydroxy-3,5-dimethoxyphenyl)-1,3,3a,4,6,6a-hexahydrofuro[4,3-c]furan-1-yl]-2,6-dimethoxyphenol	HMF	apigenin	2',7-dihydroxy-3',4'-dimethoxyisoflavane	4-methylolfurfural	Oroxin A	2-Acridinecarboxylic acid	liriodendrin	n-butyl-β-D-fructopyranoside	2-Propen-1-one, 1-(2,4-dihydroxyphenyl)-3-(4-(beta-D-glucopyranosyloxy)phenyl)-, (2E)-	sibiricoside A	sibiricoside A_qt	sibiricoside B	sibiricoside B_qt	(+)-Syringaresinol-O-beta-D-glucoside	vitexin xyloside	(Z)-nonadec-6-enoic acid	zhonghualiaoine 1	(3S,4S)-3,4-diaminopentan-2-one	(R)-2,4-diaminobutanoic acid	3-(ethoxymethyl)-6,7-dihydroindolizin-8(5H)-one	(R)-3-(2-hydroxy-3,4-dimethoxyphenyl)chroman-7-ol	3-(butoxymethyl)-6,7-dihydroindolizin-8(5H)-one
ABCB1	CYP19A1	CA2	KDM4E	TYR	EGLN1	IL2	NPC1L1	NPC1L1		PTPN1	ALOX5	AKR1B1	VDR	CYP19A1	CYP19A1	HSP90AA1		NR1H3	ESR1	ALOX5	FUCA1	NOX4	TLR9	HSP90AA1	ADORA1	CYP2A6	ADORA1	HSP90AA1	AKR1B1				IL2	ADORA1	AKR1B1	PPARA	CYP19A1	LAP3	SLC6A1	TBXAS1	ALOX15	HSD17B2
ABCC1	HSD17B1	CA1	XDH	MIF	HDAC3	STAT3	NR1H3	NR1H3		IL2	PTAFR	EGFR	PSEN2	SLC5A1	ESR1	VEGFA		IL2	ESR2	MCL1		AKR1B1	PDGFRA	FUCA1	AKR1B1	NOTUM	TDP1	VEGFA	SLC29A1				STAT3	TDP1	CA7	PPARD	HMGCR		GABRA1	GABRB3	ALOX12	DRD3
ABCG2	ESR1	CA12	ALOX15	CYP19A1			RORC	RORC		NR1H3	MAPK9	CHRNA7	HTR2B	SLC5A2	ESR2	PSEN2		SHH	CYP19A1	PTAFR		CDK5R1	CHEK1	GBA	TNF	GRK2	MCL1	PSEN2	EPHX2				PTPN1	MCL1	CA12	FABP3	UGT2B7		GABRA3	ADORA2B	ALOX15B	CYP19A1
ACHE	ESR2	CA9	CDK1	CA7			SHBG	HMGCR		NR1H2	MCL1	TERT	ADRA2A	SLC5A4	MAOB	FGF1		PTPN1	TNKS2	CXCR2		XDH	RET		XDH	DAO	TYR	FGF1	TYR				PTAFR	PTPN1		FABP4	PDE2A		GABRA2	ALOX5	CHEK1	CTSC
AHR	CA7	CA7	ALOX12	HSD17B2			HMGCR	CYP51A1		MMP3	SHBG	F3	ADRA2C	SLC28A3	CA7	FGF2		NPC1L1	TNKS	CXCR1		MAOA	JAK3		IL2	KIF11	SRD5A1	FGF2	PTPN1				PARP1	SLC28A2		FAAH	PDE4B		GABBR2	AOC3	WEE1	CTSF
AKR1B1	ABCC1	CA14	GRK6	CA12			CYP17A1	CYP17A1		MMP1	SLC5A2	ABCG2	ADRA2B	TYR	CA12	HPSE		ALK	HSD17B1	SOAT1		FLT3	GSK3B		CA2	ERN1	AKR1B1	HPSE					ADCY1	SOAT1		PPARG	VDR		GABRR1	AR	KDR	CTSK
AKR1C3	CA12	CA6	CYP19A1	CA4			SREBF2	AR		MMP2	SOAT1	NOS2	DRD1	EPHX2	HSD17B1	GBA		MDM2	AKR1B1	HIF1A		CYP19A1	GSK3A		CA12	SRD5A2	SOAT1	LGALS4					HSP90AA1	HIF1A		TERT	CCR1		SLC6A11	BRD2	HSP90AA1	CTSV
ALDH2	SHBG	CA3	CA7	CBR1			CYP19A1	SHBG		MMP7	HIF1A	CYP19A1	DRD2	ADORA1	ABCG2	CDK1		NR1H2	CDK5R1	SOAT2		ESR1	CDK2		RPS6KA3	SLC16A1	HIF1A	LGALS8					ALOX5	SOAT2		FABP5	NR1I2		SLC6A13	CHRM1	RET	CTSL
ALOX12	CA4	CA4	CA12	ABCB1			AR	SREBF2		MDM2	SOAT2	APP	ADRA1D	EIF4A1	CA4	LGALS4		PDE10A	XDH	OPRM1		CCNB3	ALK		ACHE	HCAR2	SOAT2	CDK1					CCR1	MMP12		FABP1	ADORA1		GRIK1	CHRM2	PIK3R1	CTSB
ALOX15	CYP1B1	CA5B	CA4	PPARA			CYP51A1	RORA		IGF1R	SLC6A2	KCNA3	HTR2A	ADORA3	SHBG	LGALS3		DGAT1	CCNB3	CDK1		ACHE	KDR		NQO2	PTGS1		CDA					MAPK8	TYR		SCD	ADORA2A		GRIA1	CHRM3	CDK2	AR
ALOX5	CBR1	CA5A	ABCB1	ESR1			RORA	ESR1		GSK3A	SLC6A4	SNCA	HTR2C	CA12	CYP1B1	LGALS8		PCSK7	CDK6	CHEK1		ADORA1	MKNK1		CA1	EDNRA		ADA					MAPK10			TOP1	HCRTR2		ADORA3	CHRM4	EPHB2	PREP
AMY1A	MAOB	CA13	CYP1B1	ESR2			ESR1	ESR2		AR	CNR2	MAOA	DRD3	ADORA2A	ABCC1	PYGB		KCNA3	CYP1B1	WEE1		PTGS2	MET		CA9	CCNC		HEXA					MAPK9			PTGES	HCRTR1		GRIK5	CHRM5	CYP19A1	PABPC1
APP	PTGS1	LDHA	HSD17B1	EGFR			ESR2	CYP19A1		ALOX5		ALDH2	CYP2D6	SRD5A1	CBR1	PSENEN		MTNR1A	ABCG2	SHBG		ESR2	KDM1A		NOX4	MAP3K8		HEXB					P2RX3			PTPN1	SLC16A1		SLC1A1	CTSB	EZR	TLR9
ARG1	ADORA1	LDHB	AKR1B1	PTPRS			PTPN1	BCHE		PIK3CB		BACE1	HTR6	MMP3	ADORA1	NCSTN		MTNR1B	NOX4	TOP1		CDK6	ALDH2		ADRA2C	SLC16A3		OGA					MMP3			PTPN2	PTGER1		GRM4	CTSC	GSK3B	CYP11B1
BACE1	ADORA3	ERN1	CDK5R1	TLR9			CYP2C19	SLC6A2		P2RX3		MAOB	ADRA1A	MMP1	ADORA3	APH1A		OPRL1	MAOA	MMP1		ADORA2A	MAPK14		NMUR2	PIM1		HTR2B					MMP1			PTPN6	PGGT1B		GRM3	CTSF	CDK4	CYP11B2
CBR1	ABCG2	AKR1C2	CA2	HSD17B1			ACHE	CYP2C19		EPHX2		ALOX5	HTR1B	ADAM17	TAS2R31	PSEN1		NR1H4	FLT3	MMP8		SYK	WEE1		ADRA2A	CCR1		ADRA2A					MMP8			PREP	NTRK1		GRIA4	CTSK	HTT	MDM2
CCNB3	TAS2R31	AKR1C1	CCNB3	ALDH2			SERPINA6	PTPN1		INCENP		PDPK1	RORC	HRAS	PTGS1	APH1B		OPRM1	ACHE	SYK		GSK3B	TGFBR1		SLC29A1	CXCL8		ADRA2C					CCNE2			FFAR1	CYP2C9		GRM5	CTSL	MIF	GABRB3
CD38	AKR1C3	HDAC6	CDK6	MAOB			G6PD	SERPINA6		TTK		PTGS2	PPM1A	CA7	AKR1C3			TACR1	ADORA1	MAPK9		ABCC1	ACVR1		EGFR	PTPRC		ADRA2B					SORD			CDC25B	CYP3A4		GRM8	CTSV	NR4A1	CHRM4
CDK1	PLA2G1B	HDAC8	CA1	ALOX12			SLC6A2	ACHE		CA2		ESR2	GLRA1	CA4	PLA2G1B			CYP2C9	PTGS2	MMP7		HSD17B1	HDAC3		ADORA2B	TTR		DRD1					MMP2			CDC25A	CYP2C19		GRIK2	CYP19A1	RPS6KA2	HTR2B
CDK2	CES1	DPP4	CA9	TBXAS1			SLC6A4	SLC6A4		PDK1		TLR9	GLRA2	MMP13	CES1			CYP3A4	ADORA2A	ALOX12		TTR	HDAC1		MMP1	RPA1		DRD2					MMP7			ALOX5	ACKR3		GRIK3	CYP1B1	MET	TBXAS1
CDK6	PPARG	FUT7	ABCG2	MAOA			BCHE	CHRM2		REN		ESR1	OPRK1	MMP12	GRM5			FASN	SYK	PDK1		CSNK2A1	RPS6KA2		MMP7	KMO		ADRA1D					GSK3B			HMGCR	MDM2		GRM1	DRD3	HSD17B3	ADRA2A
CFTR	CES2	DAO	CBR1	MGAM			CHRM2	NR1I3		GABRB3		HSD17B2	PSENEN	MAOB	MMP13			PTGS1	GSK3B	BMP1		CFTR	ALPL		MMP8	PPARA		HTR2A					GSK3A			PTGS1	SMO		GRM7	GABRA1	HDAC3	HRH2
CHRNA7	MMP13	ESR2	ESR2	HTR2A			NR1I3	NR1H2		GABRA2		HSD17B1	NCSTN	PTPN1	MMP12			MAPK8	ABCC1	SLC5A2		CYP1B1	CCNB3		ADORA2A	ITGAL		HTR2C					MTOR			HSD11B1	GRM1		GRIA2	GABRA5	HDAC2	ADRA2B
CSNK2A1	MMP12	ALB	ESR1	HTR2C			NR1H2	G6PD		CCNT1		ABCB1	APH1A	ADK	POLB			MAPK14	TTR	MAP3K12		ABCG2	AURKA		ADK	AKR1C1		DRD3					PIK3CA			NR3C1	TNF		GRM6	GABRA6	CCND3	DRD1
CTSL	SLC5A2	MCL1	ACHE	ADORA1			VDR	VDR		CCR1		TUBB1	PSEN1	TAS2R31	PLA2G5			CYP24A1	CSNK2A1	PLA2G7		AKR1B10	PRF1		PTGS2	BCAT2		CYP2D6					PSEN2			PTGER2	HDAC6		GRM2	HSD17B2	NCOR2	CHRM2
CYP19A1	POLB		ADORA1	ADORA2A			PTGER1	DHCR7		PTGS1		KCNMA1	APH1B	MMP7	PLA2G10			SMO	CFTR	EIF2AK3		TNKS2	PLAA		LGALS3	DUSP3		HTR6					ROCK2			CYP19A1	PTGS1		SLC6A12	LIPE	HDAC5	ADRB1
CYP1B1	PLA2G5		ADORA2A	ESRRA			PTGER2	CES2		CA1		PDE4D		MMP8	CES2			ADORA1	AKR1B10	FCER2		TNKS	AKR1B1		LGALS9	PPP1CA		HTR1B					MAPK1			POLB	HSD11B1		GABBR1	MAOB	HDAC7	CHRM1
DHODH	PLA2G10		PTGS2	ESRRB			TBXAS1	HSD11B1		ALK		GRK6		CA14	BACE1			ADORA2A	ABCB1	ABL1		ALOX5	PLK1		GBA	ICAM1		FUCA1					HSD11B1			ACP1	AVPR1A		GABRB2	MTNR1A	CTSS	ADRA1D
EGFR	GRM5		PTPRS	ABCG2			PTGES	PTGER1		CYP24A1		CTSL		CYP1B1	SERPINE1			INSR	PARP1	MTOR		PARP1	CDK4		MGMT	SELE		KDM4E					PTGS1			PTGS2	APP		GABRG2	NOS2	NCOR1	HTR2A
ESR1	SERPINE1		AMY1A	CA2			DHCR7	PTGER2		ROS1		STS		ABCG2	RXRA			PTK6	CA2	PIK3CD		CA2	HDAC6		MANBA	CDK8		PNP					NR1H4			RORC	S1PR3			PABPC1	HDAC11	HTR2C
ESR2	RXRA		FLT3	XDH			PPARD	PTGES		OPRM1		ACHE		ADORA2B	GRM2			KIT	CA7	PRKDC		CA7	HDAC8		CD38	ITGB2		RORC					TKT			CD81	S1PR1			PDE10A	HDAC4	ADORA1
ESRRB	BACE1		IKBKB	PTGS1			SQLE	PPARA		OPRD1		PTPN1		HSD17B1	PPARG			PIK3CB	CA1	PIK3CB		CA12	HSP90AA1		MME			ADK					MAP3K14			PRKCH	GABRB3			SIGMAR1	HDAC9	ADRA1A
F3	EDNRA		NTRK2	SLC6A2			GLRA1	PPARD		CCKBR		DHODH		SHBG	SRC			PIK3CD	CA12	HCK		ABCB1	CDC25C		ECE1			TYMS					HDAC6			PTGER1	GABRA2			TNKS2	HDAC10	TACR2
FLT3	KLK1		AR	PFKFB3			HSD11B1	GLRA1		HCRTR2		FNTA		CBR1	KLK1			PIK3CG	CA9	PIK3CG		CA4	CDC25A					AHCY					HDAC1			PDE4D	MAPK14			GABRG2	MMP8	CHRM3
FNTA	KLK2		NOX4	NOX4			PTPN6	SQLE		HCRTR1		MAPT		SLC29A1	KLK2			RASGRP3	CA4	PI4KB		ALOX12	CDC25B					ADORA1					NR1I2			SERPINA6	CDK9			GABRA4	VCP	ADRB3
GLO1	ESRRA		MAOA	IL2			PTPN2	PTPN6		HMGCR		IGFBP3		MAP3K7	PLA2G2A			PIK3CA	CBR1	PIK3CA		PTPRS	DNM1					ADORA2A					SYK			SHBG	PIK3CB				PIM1	ADORA2A
GRK6	ESRRB		SYK	ALOX15			FDFT1	PTPN2		NPC1L1		IGF1R		EGFR	EDNRA			AVPR1A	ALOX5	CCKAR		GLO1	ERN1					TK1					JAK1			G6PD	HPGDS				ADAM17	ADORA3
HSD17B1	CLK1		GSK3B	CA1			CES2	NOS2		CASR		KDM4E		CA2	BCHE			PDGFRB	TERT	CCKBR		APP	IMPDH1					STAT3					JAK2			CYP51A1	NPY5R				PIM2	SIGMAR1
HSD17B2	DYRK1B		ABCC1	PLAU			NOS2	FDFT1		GPR55		XDH		CA1	ABL1			CFD	ALOX12	P2RX3		MMP9	IMPDH2					MAPK1					CDC42BPA			CES2	CCNT1				FLT1	CYP2D6
IGF1R	HSD17B14		TTR	PON1			PPARG	HSD11B2		GPR18		ALOX15		PNP	CHEK1			CYP51A1	GRK6	NR3C2		MMP2	ADAM17					DPP4					BACE1			PLA2G1B	MAPK8				MAOB	MMP9
IGFBP3	BCHE		CSNK2A1	PLAT			UGT2B7	PPARG		KDR		CDK1		TERT	WEE1			COL4A3BP	ALOX15	MPI		MMP12	MIF					LGALS3					EGFR			CNR1	RASGRP3				MMP25	CYP1A2
KCNA3	CHRNA7		CFTR	F10			NR3C1	UGT2B7		CDK1		ALOX12		HSPA8	SLC5A2			PYGL	PTPRS	FBP1		CD38	HTR3A					CDK9					MAPK14			NOS2	PIK3C3				MMP16	HTR6
KCNMA1	ACHE		AKR1B10	ACHE			POLB	POLB		CYP2C9		SLC22A12		ADA	ERN1			PGK1	AMY1A	CASP1		TOP1	PDE5A					CSNK2A1					REN			LTB4R	BRD4				MMP1	CYP2C9
KDM4E	DYRK1A		TNKS2	CDC7				NR3C1		NR1I2		PIM1		FUCA1	RPS6KA5				HSD17B2			ARG1	BMP1					PIM1					F2R			SIGMAR1	BRD2				BMP1	CYP3A4
MAOA	CA2		TNKS	ABCC1						AURKB		GSTA1		CA6	ALK				AR			ESRRA	RARG					DAO					CSF1R			CYP17A1	BRD3				MMP7	CYP17A1
MAOB	CA1		HSD17B2	CYP1B1						GABRA3		CBR1		CA13	CA2				PIM1			PFKFB3	RARA					PTPN2					EPHX2			PTPRF	SYK				ADAM10	CYP2C19
MGAM	CA3		BCHE	PTPN1						GABRG2		FNTB		CA5A	CA1				PFKFB3			ALOX15	HDAC2					GAPDH					PDE3A			AR	PDE7A				CDK1	CYP51A1
MMP12	CA6		ADORA3	STS						GABRA1				TYMP	ACHE				KDM4E			AMY1A	HDAC5					ADORA3					PDE3B			SLC6A3	TRPV1				MTOR	IDO1
NOS2	CA13		TERT	MCL1						GABRA5				IGFBP3	MET				CDK1			GRK6	ADORA3					PYGM					AURKA			MAPK3	KCNH2				PIK3CD	BRD2
NOX4	CA5B		LCK	HSP90AB1										GBA	PIK3CG				ARG1			TYR	HDAC7					GBA					DYRK1A			PTPN11	P2RX3				PIK3CB	BRD3
PDE4D	CA5A		PFKFB3	IGFBP3										CDK2	ALPG				GLO1			HSD17B2	HDAC4					GAA					CLK4			FNTA	OPRD1				PIK3CG	TSPO
PDPK1	KIT		PIM1	DUSP3										AGTR1	HSD17B3				APP			AHR	HDAC9					MCL1					CLK1			AKR1B10	PRKCA				PIK3CA	GRM5
PIM1	SRC		PARP1	CDC25B										CCNA1	PTGER1				MMP9			CA1	HDAC10					CDK2					CLK2			PTGER4	CDK2				RAF1	MTNR1A
PTGS2	KDR		ALOX5											CCNA2	PTGER4				MMP2			CA9	SRC					PIN1					DYRK1B			NR1H3	CDK8				DNM1	KCNA5
PTPN1	FGFR1		APP												PTGER3				MMP12			CBR1	JAK1					PTGES					PSENEN			PSEN2	RORA				TYR	P2RX7
PTPRS	MET		CALM1												GSK3B				CD38			AR	MMP14					FOLH1					NCSTN			PTGIR	PTPN1				SIGMAR1	FYN
SLC22A12	CTSB		ARG1												APP				TOP1			TERT	HSD17B3					HSPA8					APH1A			BCHE	MTNR1A				MKNK1	FNTA
SNCA	F3		NOS2												CISD1				ESRRA			PIM1	PTK6					HSPA5					PSEN1			NR1I3	MTNR1B				SYK	AGTR2
STS	HSD17B2		GLO1												ALPL				IKBKB			EGFR	BACE1					LIG1					APH1B			PSEN1	PYGL				MAPKAPK2	HTR1B
TERT	ERN1		MMP9												LNPEP				NTRK2			CDK1	TRPM8					PSENEN					CDK2			HSD11B2	HTR1A				LNPEP	CHRM5
TLR9	RPS6KA5		MMP2												CA3				ST6GAL1			KDM4E	TYMS					NCSTN					CCNE1			TOP2A	PDE3A				AURKA	CCR5
TNKS	AKR1B1		MMP12												CA6				NAE1			LCK	CLK1					APH1A								SAE1	GSK3B				ADORA2A	MTNR1B
TNKS2	PLA2G2A		CD38												CA13				CALM1			AURKB	DRD1					PSEN1								PTGDR2	SLC10A2				COMT	ADORA2B
TOP1	MMP3		TOP1												CA5B				AURKB			NAE1	DRD3					APH1B								NPC1L1	PDE3B				LCK	CRHR1
TUBB1	SIRT2		NAE1												CA5A				ADORA3			TBXAS1	BRAF					CCNA1								CHRM2	MET				HSD17B2	GSK3B
TYR	YWHAG		EGFR												DAO				TYR			IGF1R	MMP9					CCNT1								ACHE	NR1H2				PIM3	NLRP3
XDH	WEE1		SRC												EEF2K				KIT			KDR	MTOR					CCNA2								SLC6A2	MAST3				CASP3	TNNC1
FNTB	DNM1		TYR												CDK1				OPRD1			PLK1	CDK1													SLC6A4	MTOR				CASP7	CDC25B
CCNB1	PTGER1		AHR												CA9				CYP1A1			MET	CCNB1													CYP2C19	REN				TBK1	CASR
CCNB2	PTGER4		ESRRA												AURKB				AHR			ALK	CCNB2													NR1H4	PIK3CA				TOP1	HCRTR1
	PTGER2		KIT												CDK2				LCK			AXL	PDGFRB													ADORA3	ITGAL				PDE7A	NOS2
	PTGER3		OPRD1												CDK4				TBXAS1			BCHE														PTGDR	MAPK1				PDK1	KIF11
	MMP2		CYP1A1												AURKA				EGFR			ADORA3														ESR2	F10				SRC	CYP1B1
	NOX4		AURKB												GCGR				SLC22A12			CDK2														SRD5A2	MAPK13				ABL1	TNKS2
	CA9		PIK3CG												CDK5R1				PTPN1			HTR2C														TACR1	MAPK11				BRAF	ALOX5
	PTPN1		MAPT												CCNE2				BCHE			GPR35														PTGER3	CRHR1				PLK1	IMPDH2
	BCL2L1		TOP2A												CCNB3				PRKDC			DAPK1														RORA	PIK3CD				ALPL	MAOB
	VCP		INSR												BRAF				MAPT			MPG														BCL2L2	PIK3CG				CCND1	ADRA2C
	NQO2		MYLK												DPP4				TOP2A			SLC22A12														BCL2	MAP2K1				CCNE2	PLA2G7
	GRM2		APEX1												HNF4A				INSR			ST6GAL1														FDFT1	PDGFRB				MBD2	ESR1
	IGF1R		IGF1R												RPS6KB1				MYLK			F2														PGR	KIT				PTGS1	ESR2
	INSR		KDR												IGF1R				APEX1			PLG														AGTR2	KDR				EGFR	FNTB
	DUSP3		PLK1												PGF				IGF1R			AVPR2														DAGLA	ACACB				DBF4	GABRG2
	PDPK1		MET												VEGFA				MAOB			DRD4														ALOX5AP	SCD				AKR1B10	TNNT2
	GSK3B		ALK												GRK2				PLA2G2A			MPO														PLA2G2C	CCNC				AKT1	GABRA5
	PIK3CB		AXL												GRM4				PLA2G4A			PIK3R1														CES1	ALK				CCNE1	TNNI3
	CYP2C9		PTPN1												MAP3K8				CDK2			PYGL														BACE1	TGFBR1				AURKB
	CYP3A4		ST6GAL1												ABCB1				SRC			SRC														SLC22A6	ROS1				CSNK1G1
	PIK3CA		SLC22A12												CDK5				F2			PTK2														CYSLTR1	CDC25A				RPS6KA1
	CCNE1		GPR35												CCNB2				KDR			MMP13														ABHD6	EGFR				ROCK1
	AURKA		FYN												CCNB1				PLK1			MMP3														PTGES2	JAK1				MAPK1
	CALM1		TACR2												CCNE1				MET			CA3														MMP12	JAK2				PDE10A
	HNF4A		PRKDC																ALK			CA6														EPHX2	PDE10A				ECE1
	MMP9		MAPK3																AXL			PKN1														CPT1A	AKR1C3				TAAR1
	HDAC5		BACE1																PLG			CA14														HNF4A	CSF1R				CA2
	HDAC7		SIRT1																SHBG			NEK2														FNTB	ABL1				CA1
	HDAC9		PLA2G2A																PIK3CG			CXCR1														PSENEN	FLT1				CA12
	PGF		PLA2G4A																MPI			CAMK2B														UBA2	CCNA1				CA9
	VEGFA		CA6																CYP1A2			AKT1														NCSTN	FNTA				CDC7
	CDK2		CDK2																SIGMAR1			NEK6														APH1A	GABRA3				CDK3
	CDK3		CDK5																CDK5			CDK5														APH1B	GABRG2				CCND2
			CCNB2																CCNB2			CCNB1															ICAM1
			CCNB1																CCNB1			CCNB2															CCNA2
																																					GABRA1
																																					GABRA5
																																					ITGB2

## Sheet: Summary
ABCB1
ABCC1
ABCG2
ACHE
AHR
AKR1B1
AKR1C3
ALDH2
ALOX12
ALOX15
ALOX5
AMY1A
APP
ARG1
BACE1
CBR1
CCNB3
CD38
CDK1
CDK2
CDK6
CFTR
CHRNA7
CSNK2A1
CTSL
CYP19A1
CYP1B1
DHODH
EGFR
ESR1
ESR2
ESRRB
F3
FLT3
FNTA
GLO1
GRK6
HSD17B1
HSD17B2
IGF1R
IGFBP3
KCNA3
KCNMA1
KDM4E
MAOA
MAOB
MGAM
MMP12
NOS2
NOX4
PDE4D
PDPK1
PIM1
PTGS2
PTPN1
PTPRS
SLC22A12
SNCA
STS
TERT
TLR9
TNKS
TNKS2
TOP1
TUBB1
TYR
XDH
FNTB
CCNB1
CCNB2
CA7
CA12
SHBG
CA4
PTGS1
ADORA1
ADORA3
TAS2R31
PLA2G1B
CES1
PPARG
CES2
MMP13
SLC5A2
POLB
PLA2G5
PLA2G10
GRM5
SERPINE1
RXRA
EDNRA
KLK1
KLK2
ESRRA
CLK1
DYRK1B
HSD17B14
BCHE
DYRK1A
CA2
CA1
CA3
CA6
CA13
CA5B
CA5A
KIT
SRC
KDR
FGFR1
MET
CTSB
ERN1
RPS6KA5
PLA2G2A
MMP3
SIRT2
YWHAG
WEE1
DNM1
PTGER1
PTGER4
PTGER2
PTGER3
MMP2
CA9
BCL2L1
VCP
NQO2
GRM2
INSR
DUSP3
GSK3B
PIK3CB
CYP2C9
CYP3A4
PIK3CA
CCNE1
AURKA
CALM1
HNF4A
MMP9
HDAC5
HDAC7
HDAC9
PGF
VEGFA
CDK3
CA14
LDHA
LDHB
AKR1C2
AKR1C1
HDAC6
HDAC8
DPP4
FUT7
DAO
ALB
MCL1
CDK5R1
ADORA2A
IKBKB
NTRK2
AR
SYK
TTR
AKR1B10
LCK
PFKFB3
PARP1
NAE1
OPRD1
CYP1A1
AURKB
PIK3CG
MAPT
TOP2A
MYLK
APEX1
PLK1
ALK
AXL
ST6GAL1
GPR35
FYN
TACR2
PRKDC
MAPK3
SIRT1
PLA2G4A
CDK5
MIF
PPARA
TBXAS1
HTR2A
HTR2C
SLC6A2
IL2
PLAU
PON1
PLAT
F10
CDC7
HSP90AB1
CDC25B
EGLN1
HDAC3
STAT3
NPC1L1
NR1H3
RORC
HMGCR
CYP17A1
SREBF2
CYP51A1
RORA
CYP2C19
SERPINA6
G6PD
SLC6A4
CHRM2
NR1I3
NR1H2
VDR
PTGES
DHCR7
PPARD
SQLE
GLRA1
HSD11B1
PTPN6
PTPN2
FDFT1
UGT2B7
NR3C1
HSD11B2
MMP1
MMP7
MDM2
GSK3A
P2RX3
EPHX2
INCENP
TTK
PDK1
REN
GABRB3
GABRA2
CCNT1
CCR1
CYP24A1
ROS1
OPRM1
CCKBR
HCRTR2
HCRTR1
CASR
GPR55
GPR18
NR1I2
GABRA3
GABRG2
GABRA1
GABRA5
PTAFR
MAPK9
SOAT1
HIF1A
SOAT2
CNR2
GSTA1
PSEN2
HTR2B
ADRA2A
ADRA2C
ADRA2B
DRD1
DRD2
ADRA1D
DRD3
CYP2D6
HTR6
ADRA1A
HTR1B
PPM1A
GLRA2
OPRK1
PSENEN
NCSTN
APH1A
PSEN1
APH1B
SLC5A1
SLC5A4
SLC28A3
EIF4A1
SRD5A1
ADAM17
HRAS
ADK
MMP8
ADORA2B
SLC29A1
MAP3K7
PNP
HSPA8
ADA
FUCA1
TYMP
GBA
AGTR1
CCNA1
CCNA2
ABL1
CHEK1
ALPG
HSD17B3
CISD1
ALPL
LNPEP
EEF2K
CDK4
GCGR
CCNE2
BRAF
RPS6KB1
GRK2
GRM4
MAP3K8
HSP90AA1
FGF1
FGF2
HPSE
LGALS4
LGALS3
LGALS8
PYGB
SHH
PDE10A
DGAT1
PCSK7
MTNR1A
MTNR1B
OPRL1
NR1H4
TACR1
FASN
MAPK8
MAPK14
SMO
PTK6
PIK3CD
RASGRP3
AVPR1A
PDGFRB
CFD
COL4A3BP
PYGL
PGK1
F2
PLG
MPI
CYP1A2
SIGMAR1
CXCR2
CXCR1
BMP1
MAP3K12
PLA2G7
EIF2AK3
FCER2
MTOR
HCK
PI4KB
CCKAR
NR3C2
FBP1
CASP1
DAPK1
MPG
AVPR2
DRD4
MPO
PIK3R1
PTK2
PKN1
NEK2
CAMK2B
AKT1
NEK6
PDGFRA
RET
JAK3
MKNK1
KDM1A
TGFBR1
ACVR1
HDAC1
RPS6KA2
PRF1
PLAA
CDC25C
CDC25A
IMPDH1
IMPDH2
HTR3A
PDE5A
RARG
RARA
HDAC2
HDAC4
HDAC10
JAK1
MMP14
TRPM8
TYMS
TNF
RPS6KA3
NMUR2
LGALS9
MGMT
MANBA
MME
ECE1
CYP2A6
NOTUM
KIF11
SRD5A2
SLC16A1
HCAR2
CCNC
SLC16A3
CXCL8
PTPRC
RPA1
KMO
ITGAL
BCAT2
PPP1CA
ICAM1
SELE
CDK8
ITGB2
TDP1
CDA
HEXA
HEXB
OGA
AHCY
TK1
MAPK1
CDK9
GAPDH
PYGM
GAA
PIN1
FOLH1
HSPA5
LIG1
ADCY1
MAPK10
SORD
ROCK2
TKT
MAP3K14
JAK2
CDC42BPA
F2R
CSF1R
PDE3A
PDE3B
CLK4
CLK2
SLC28A2
FABP3
FABP4
FAAH
FABP5
FABP1
SCD
PREP
FFAR1
ACP1
CD81
PRKCH
CNR1
LTB4R
PTPRF
SLC6A3
PTPN11
PTGIR
SAE1
PTGDR2
PTGDR
BCL2L2
BCL2
PGR
AGTR2
DAGLA
ALOX5AP
PLA2G2C
SLC22A6
CYSLTR1
ABHD6
PTGES2
CPT1A
UBA2
PDE2A
PDE4B
PGGT1B
NTRK1
ACKR3
GRM1
S1PR3
S1PR1
HPGDS
NPY5R
PIK3C3
BRD4
BRD2
BRD3
PDE7A
TRPV1
KCNH2
PRKCA
HTR1A
SLC10A2
MAST3
MAPK13
MAPK11
CRHR1
MAP2K1
ACACB
FLT1
LAP3
SLC6A1
GABBR2
GABRR1
SLC6A11
SLC6A13
GRIK1
GRIA1
GRIK5
SLC1A1
GRM3
GRIA4
GRM8
GRIK2
GRIK3
GRM7
GRIA2
GRM6
SLC6A12
GABBR1
GABRB2
AOC3
CHRM1
CHRM3
CHRM4
CHRM5
CTSC
CTSF
CTSK
CTSV
GABRA6
LIPE
PABPC1
GABRA4
ALOX15B
EPHB2
EZR
HTT
NR4A1
CCND3
NCOR2
CTSS
NCOR1
HDAC11
PIM2
MMP25
MMP16
ADAM10
RAF1
MAPKAPK2
COMT
PIM3
CASP3
CASP7
TBK1
CCND1
MBD2
DBF4
CSNK1G1
RPS6KA1
ROCK1
TAAR1
CCND2
CYP11B1
CYP11B2
HRH2
ADRB1
ADRB3
IDO1
TSPO
KCNA5
P2RX7
CCR5
NLRP3
TNNC1
TNNT2
TNNI3
