# Supplementary material for: Polygonatum sibiricum Delar. ex Redoute: A Potential Functional Food for the Prevention and Treatment of Hyperuricemia
Source: Food Sci Nutr. 2025 Oct 11;13(10):e70985. doi: 10.1002/fsn3.70985 (PMC12514339; doi:10.1002/fsn3.70985)
Supplement: Supplementary file 3 — Data S3: fsn370985‐sup‐0003‐Supplementary 3.xlsx. [file FSN3-13-e70985-s002.xlsx]

## Sheet: Sheet1
XDH
NLRP3
FASN
CYP2D6
CYP2C19
SMO
IMPDH2
UGT2B7
CD38
ALK
MAOA
ALDH2
CDK1
BCL2
SLC22A6
ADRA2A
LIPE
CYP1A1
HTR3A
CYP11B2
PPARG
CXCL8
GAA
CDK6
TNF
LCK
DRD2
MPI
LDHA
JAK2
PTGS2
CYP2C9
CDK4
TYMS
ESRRB
VEGFA
MME
APEX1
CCNA2
MCL1
CCND3
ADA
CASP3
PARP1
ABCG2
HTR1A
TTR
CCR1
CYP1A2
SLC28A2
MAPK1
PYGL
PYGB
PIK3CG
PLAT
MDM2
SYK
G6PD
TOP2A
MAPK8
IGF1R
ICAM1
BCL2L1
ABL1
ADK
HNF4A
FBP1
CFTR
PTPN6
SLC29A1
CASR
CYP17A1
SERPINE1
TLR9
FCER2
CCND2
PDGFRA
ADRB3
SLC22A12
HDAC1
SIRT1
ABCC1
REN
ALB
HTR2A
PYGM
P2RX7
SLC16A1
CYP3A4
SLC6A3
PNP
TOP1
