# Supplementary material for: Polygonatum sibiricum Delar. ex Redoute: A Potential Functional Food for the Prevention and Treatment of Hyperuricemia
Source: Food Sci Nutr. 2025 Oct 11;13(10):e70985. doi: 10.1002/fsn3.70985 (PMC12514339; doi:10.1002/fsn3.70985)
Supplement: Supplementary file 4 — Data S4: fsn370985‐sup‐0004‐Supplementary 4.xlsx. [file FSN3-13-e70985-s003.xlsx]

## Sheet: Sheet1
Category	Term	Count	%	PValue	Genes	List Total	Pop Hits	Pop Total	Fold Enrichment	Bonferroni	Benjamini	FDR
KEGG_PATHWAY	hsa01100:Metabolic pathways	17	28.3333	0.0443126	PYGB, G6PD, MAOA, TYMS, CYP3A4, PTGS2, CYP2C19, SIRT1, CYP2C9, LDHA, PNP, FASN, CYP1A2, CYP1A1, CD38, XDH, ADA	59	1546	8644	1.61102	0.999977	0.106712	0.0623993
KEGG_PATHWAY	hsa05169:Epstein-Barr virus infection	13	21.6667	6.64768e-09	SYK, HDAC1, TNF, ICAM1, CCNA2, CCND3, MAPK8, CDK6, CCND2, CDK4, CASP3, MDM2, BCL2	59	202	8644	9.42876	1.56885e-06	5.22951e-07	3.05793e-07
KEGG_PATHWAY	hsa05417:Lipid and atherosclerosis	13	21.6667	1.34389e-08	CXCL8, TNF, ICAM1, CYP2C9, MAPK8, CASP3, CYP1A1, BCL2, NLRP3, MAPK1, PPARG, JAK2, BCL2L1	59	215	8644	8.85865	3.17158e-06	7.92896e-07	4.63642e-07
KEGG_PATHWAY	hsa05206:MicroRNAs in cancer	13	21.6667	7.41723e-07	PDGFRA, ABCC1, HDAC1, PTGS2, SIRT1, CDK6, CCND2, CASP3, MDM2, BCL2, ABL1, MAPK1, MCL1	59	310	8644	6.1439	0.000175031	2.18808e-05	1.27947e-05
KEGG_PATHWAY	hsa04151:PI3K-Akt signaling pathway	13	21.6667	3.47104e-06	PDGFRA, SYK, IGF1R, CCND3, CDK6, CCND2, CDK4, MDM2, BCL2, MAPK1, JAK2, MCL1, BCL2L1	59	359	8644	5.30532	0.000818833	6.82639e-05	3.9917e-05
KEGG_PATHWAY	hsa04218:Cellular senescence	11	18.3333	6.81139e-08	CCNA2, CCND3, CXCL8, CDK6, CCND2, CDK4, SERPINE1, MDM2, CDK1, MAPK1, SIRT1	59	156	8644	10.3307	1.60748e-05	2.67915e-06	1.56662e-06
KEGG_PATHWAY	hsa05203:Viral carcinogenesis	11	18.3333	8.35901e-07	CCNA2, CCND3, CDK6, CCND2, SYK, HDAC1, CDK4, CASP3, MDM2, CDK1, MAPK1	59	204	8644	7.89997	0.000197253	2.19192e-05	1.28172e-05
KEGG_PATHWAY	hsa05165:Human papillomavirus infection	11	18.3333	5.99991e-05	CCNA2, CCND3, CDK6, CCND2, HDAC1, CDK4, CASP3, MDM2, MAPK1, PTGS2, TNF	59	331	8644	4.86886	0.0140604	0.000707989	0.000413994
KEGG_PATHWAY	hsa04115:p53 signaling pathway	10	16.6667	1.14056e-09	CCND3, CDK6, CCND2, CDK4, CASP3, SERPINE1, MDM2, BCL2, CDK1, BCL2L1	59	74	8644	19.7984	2.69172e-07	1.34586e-07	7.86987e-08
KEGG_PATHWAY	hsa04933:AGE-RAGE signaling pathway in diabetic complications	10	16.6667	1.71743e-08	MAPK8, CXCL8, CDK4, CASP3, SERPINE1, BCL2, MAPK1, JAK2, TNF, ICAM1	59	100	8644	14.6508	4.05312e-06	8.10625e-07	4.74009e-07
KEGG_PATHWAY	hsa05164:Influenza A	10	16.6667	1.74162e-06	CCND3, CXCL8, CDK6, CDK4, CASP3, NLRP3, MAPK1, JAK2, TNF, ICAM1	59	171	8644	8.56775	0.000410937	4.11021e-05	2.40343e-05
KEGG_PATHWAY	hsa05167:Kaposi sarcoma-associated herpesvirus infection	10	16.6667	4.941e-06	MAPK8, CXCL8, CDK6, SYK, CDK4, CASP3, MAPK1, JAK2, PTGS2, ICAM1	59	194	8644	7.55198	0.0011654	8.96981e-05	5.24506e-05
KEGG_PATHWAY	hsa05166:Human T-cell leukemia virus 1 infection	10	16.6667	1.47356e-05	CCNA2, CCND3, MAPK8, CCND2, CDK4, LCK, MAPK1, TNF, BCL2L1, ICAM1	59	222	8644	6.59948	0.00347159	0.00021735	0.000127095
KEGG_PATHWAY	hsa04064:NF-kappa B signaling pathway	9	15	3.90112e-07	CXCL8, SYK, PARP1, LCK, BCL2, PTGS2, TNF, BCL2L1, ICAM1	59	104	8644	12.6786	9.20621e-05	1.31523e-05	7.69077e-06
KEGG_PATHWAY	hsa05162:Measles	9	15	3.36934e-06	CCND3, MAPK8, CDK6, CCND2, CDK4, CASP3, BCL2, TLR9, BCL2L1	59	138	8644	9.5549	0.00079485	6.82639e-05	3.9917e-05
KEGG_PATHWAY	hsa04110:Cell cycle	9	15	8.78964e-06	CCNA2, CCND3, CDK6, CCND2, HDAC1, CDK4, MDM2, CDK1, ABL1	59	157	8644	8.39857	0.00207221	0.000148168	8.66408e-05
KEGG_PATHWAY	hsa05202:Transcriptional misregulation in cancer	9	15	3.93544e-05	CCNA2, CXCL8, CCND2, HDAC1, MDM2, PPARG, PLAT, BCL2L1, IGF1R	59	193	8644	6.832	0.00924482	0.00051598	0.000301717
KEGG_PATHWAY	hsa05163:Human cytomegalovirus infection	9	15	0.000116148	PDGFRA, CXCL8, CDK6, CDK4, CASP3, MDM2, MAPK1, PTGS2, TNF	59	225	8644	5.86034	0.0270402	0.000978962	0.000572444
KEGG_PATHWAY	hsa04210:Apoptosis	8	13.3333	3.1496e-05	MAPK8, PARP1, CASP3, BCL2, MAPK1, TNF, BCL2L1, MCL1	59	136	8644	8.61815	0.00740563	0.000437239	0.000255674
KEGG_PATHWAY	hsa05161:Hepatitis B	8	13.3333	9.60678e-05	CCNA2, MAPK8, CXCL8, CASP3, BCL2, MAPK1, JAK2, TNF	59	162	8644	7.23499	0.022418	0.000973468	0.000569231
KEGG_PATHWAY	hsa05152:Tuberculosis	8	13.3333	0.00018539	MAPK8, SYK, CASP3, BCL2, TLR9, MAPK1, JAK2, TNF	59	180	8644	6.51149	0.0428125	0.00128682	0.000752463
KEGG_PATHWAY	hsa05131:Shigellosis	8	13.3333	0.00123903	MAPK8, CXCL8, MDM2, BCL2, NLRP3, MAPK1, TNF, BCL2L1	59	247	8644	4.74521	0.253674	0.00649802	0.00379969
KEGG_PATHWAY	hsa05132:Salmonella infection	8	13.3333	0.00129835	MAPK8, CXCL8, CASP3, BCL2, TLR9, NLRP3, MAPK1, TNF	59	249	8644	4.7071	0.264063	0.00666112	0.00389506
KEGG_PATHWAY	hsa05022:Pathways of neurodegeneration - multiple diseases	8	13.3333	0.0389561	MAPK8, CASP3, BCL2, MAPK1, PTGS2, TNF, SLC6A3, BCL2L1	59	476	8644	2.46233	0.999915	0.0967751	0.0565888
KEGG_PATHWAY	hsa05220:Chronic myeloid leukemia	7	11.6667	1.06527e-05	CDK6, HDAC1, CDK4, MDM2, ABL1, MAPK1, BCL2L1	59	76	8644	13.4942	0.0025109	0.000167603	9.8005e-05
KEGG_PATHWAY	hsa01522:Endocrine resistance	7	11.6667	4.5779e-05	MAPK8, CDK4, CYP2D6, MDM2, BCL2, MAPK1, IGF1R	59	98	8644	10.4649	0.0107459	0.000568623	0.0003325
KEGG_PATHWAY	hsa04625:C-type lectin receptor signaling pathway	7	11.6667	6.39775e-05	MAPK8, SYK, MDM2, NLRP3, MAPK1, PTGS2, TNF	59	104	8644	9.86115	0.0149858	0.000718985	0.000420424
KEGG_PATHWAY	hsa05145:Toxoplasmosis	7	11.6667	9.2077e-05	MAPK8, CASP3, BCL2, MAPK1, JAK2, TNF, BCL2L1	59	111	8644	9.23927	0.0214968	0.000973468	0.000569231
KEGG_PATHWAY	hsa04726:Serotonergic synapse	7	11.6667	0.000112082	CYP2C9, MAOA, CYP2D6, CASP3, MAPK1, CYP2C19, PTGS2	59	115	8644	8.91791	0.0261061	0.000978962	0.000572444
KEGG_PATHWAY	hsa04152:AMPK signaling pathway	7	11.6667	0.000148424	CCNA2, LIPE, FASN, HNF4A, PPARG, SIRT1, IGF1R	59	121	8644	8.4757	0.0344242	0.00109463	0.000640079
KEGG_PATHWAY	hsa04217:Necroptosis	7	11.6667	0.000647462	PYGB, MAPK8, PARP1, BCL2, NLRP3, JAK2, TNF	59	159	8644	6.45006	0.141742	0.00391797	0.00229102
KEGG_PATHWAY	hsa04630:JAK-STAT signaling pathway	7	11.6667	0.00081202	PDGFRA, CCND3, CCND2, BCL2, JAK2, BCL2L1, MCL1	59	166	8644	6.17807	0.174458	0.00479092	0.00280147
KEGG_PATHWAY	hsa04621:NOD-like receptor signaling pathway	7	11.6667	0.00146394	MAPK8, CXCL8, BCL2, NLRP3, MAPK1, TNF, BCL2L1	59	186	8644	5.51376	0.292305	0.00735084	0.00429837
KEGG_PATHWAY	hsa05130:Pathogenic Escherichia coli infection	7	11.6667	0.00201255	MAPK8, CXCL8, CASP3, ABL1, NLRP3, MAPK1, TNF	59	198	8644	5.17959	0.378388	0.00906672	0.00530173
KEGG_PATHWAY	hsa04510:Focal adhesion	7	11.6667	0.00228229	PDGFRA, CCND3, MAPK8, CCND2, BCL2, MAPK1, IGF1R	59	203	8644	5.05202	0.416806	0.0097931	0.00572647
KEGG_PATHWAY	hsa05207:Chemical carcinogenesis - receptor activation	7	11.6667	0.00283575	CCND3, CYP1A2, BCL2, CYP1A1, MAPK1, JAK2, CYP3A4	59	212	8644	4.83754	0.488388	0.011343	0.00663277
KEGG_PATHWAY	hsa05170:Human immunodeficiency virus 1 infection	7	11.6667	0.00283575	MAPK8, CASP3, BCL2, CDK1, MAPK1, TNF, BCL2L1	59	212	8644	4.83754	0.488388	0.011343	0.00663277
KEGG_PATHWAY	hsa05204:Chemical carcinogenesis - DNA adducts	6	10	9.89967e-05	CYP2C9, CYP1A2, CYP1A1, CYP2C19, CYP3A4, PTGS2	59	70	8644	12.5579	0.0230935	0.000973468	0.000569231
KEGG_PATHWAY	hsa00982:Drug metabolism - cytochrome P450	6	10	0.000113281	CYP2C9, MAOA, CYP2D6, CYP1A2, CYP2C19, CYP3A4	59	72	8644	12.209	0.0263816	0.000978962	0.000572444
KEGG_PATHWAY	hsa05218:Melanoma	6	10	0.000113281	PDGFRA, CDK6, CDK4, MDM2, MAPK1, IGF1R	59	72	8644	12.209	0.0263816	0.000978962	0.000572444
KEGG_PATHWAY	hsa01524:Platinum drug resistance	6	10	0.000120991	TOP2A, CASP3, MDM2, BCL2, MAPK1, BCL2L1	59	73	8644	12.0418	0.0281517	0.000984616	0.00057575
KEGG_PATHWAY	hsa05214:Glioma	6	10	0.000137614	PDGFRA, CDK6, CDK4, MDM2, MAPK1, IGF1R	59	75	8644	11.7207	0.0319574	0.00108257	0.000633026
KEGG_PATHWAY	hsa05133:Pertussis	6	10	0.000146555	MAPK8, CXCL8, CASP3, NLRP3, MAPK1, TNF	59	76	8644	11.5665	0.0339982	0.00109463	0.000640079
KEGG_PATHWAY	hsa01521:EGFR tyrosine kinase inhibitor resistance	6	10	0.000176066	PDGFRA, BCL2, MAPK1, JAK2, BCL2L1, IGF1R	59	79	8644	11.1272	0.0407036	0.00125914	0.000736276
KEGG_PATHWAY	hsa05222:Small cell lung cancer	6	10	0.000359521	CDK6, CDK4, CASP3, BCL2, PTGS2, BCL2L1	59	92	8644	9.5549	0.0813612	0.0024242	0.00141754
KEGG_PATHWAY	hsa04657:IL-17 signaling pathway	6	10	0.000397222	MAPK8, CXCL8, CASP3, MAPK1, PTGS2, TNF	59	94	8644	9.3516	0.0895014	0.00260401	0.00152268
KEGG_PATHWAY	hsa05215:Prostate cancer	6	10	0.000459287	PDGFRA, MDM2, BCL2, MAPK1, PLAT, IGF1R	59	97	8644	9.06238	0.102746	0.00292951	0.00171302
KEGG_PATHWAY	hsa05142:Chagas disease	6	10	0.000578656	MAPK8, CXCL8, SERPINE1, TLR9, MAPK1, TNF	59	102	8644	8.61815	0.127683	0.00359376	0.00210143
KEGG_PATHWAY	hsa04668:TNF signaling pathway	6	10	0.000959409	MAPK8, CASP3, MAPK1, PTGS2, TNF, ICAM1	59	114	8644	7.71097	0.202704	0.00552245	0.00322923
KEGG_PATHWAY	hsa04650:Natural killer cell mediated cytotoxicity	6	10	0.00155511	SYK, LCK, CASP3, MAPK1, TNF, ICAM1	59	127	8644	6.92166	0.307392	0.00764594	0.00447093
KEGG_PATHWAY	hsa04068:FoxO signaling pathway	6	10	0.00178374	MAPK8, CCND2, MDM2, MAPK1, SIRT1, IGF1R	59	131	8644	6.71031	0.343832	0.00832733	0.00486937
KEGG_PATHWAY	hsa04380:Osteoclast differentiation	6	10	0.00203617	MAPK8, SYK, LCK, MAPK1, PPARG, TNF	59	135	8644	6.51149	0.381851	0.00906672	0.00530173
KEGG_PATHWAY	hsa05135:Yersinia infection	6	10	0.00217176	MAPK8, CXCL8, LCK, NLRP3, MAPK1, TNF	59	137	8644	6.41643	0.401359	0.00949141	0.00555006
KEGG_PATHWAY	hsa04936:Alcoholic liver disease	6	10	0.00253954	MAPK8, CXCL8, FASN, CASP3, SIRT1, TNF	59	142	8644	6.1905	0.45124	0.01056	0.00617489
KEGG_PATHWAY	hsa04148:Efferocytosis	6	10	0.00380942	CASP3, MAPK1, PPARG, JAK2, PTGS2, SIRT1	59	156	8644	5.63494	0.593731	0.0147381	0.00861803
KEGG_PATHWAY	hsa05205:Proteoglycans in cancer	6	10	0.0118301	SMO, CASP3, MDM2, MAPK1, TNF, IGF1R	59	205	8644	4.28805	0.939708	0.0382454	0.0223638
KEGG_PATHWAY	hsa05171:Coronavirus disease - COVID-19	6	10	0.0192745	MAPK8, CXCL8, SYK, NLRP3, MAPK1, TNF	59	232	8644	3.78901	0.989879	0.0575794	0.0336693
KEGG_PATHWAY	hsa04014:Ras signaling pathway	6	10	0.0205907	PDGFRA, MAPK8, ABL1, MAPK1, BCL2L1, IGF1R	59	236	8644	3.72479	0.992628	0.059261	0.0346526
KEGG_PATHWAY	hsa05012:Parkinson disease	6	10	0.0323661	MAPK8, MAOA, CASP3, DRD2, SLC6A3, BCL2L1	59	266	8644	3.3047	0.999576	0.0839385	0.0490827
KEGG_PATHWAY	hsa04010:MAPK signaling pathway	6	10	0.0506139	PDGFRA, MAPK8, CASP3, MAPK1, TNF, IGF1R	59	301	8644	2.92043	0.999995	0.118266	0.0691556
KEGG_PATHWAY	hsa05212:Pancreatic cancer	5	8.33333	0.00163474	MAPK8, CDK6, CDK4, MAPK1, BCL2L1	59	76	8644	9.63872	0.320307	0.00787343	0.00460395
KEGG_PATHWAY	hsa00980:Metabolism of xenobiotics by cytochrome P450	5	8.33333	0.00179955	CYP2C9, CYP2D6, CYP1A2, CYP1A1, CYP3A4	59	78	8644	9.39157	0.34628	0.00832733	0.00486937
KEGG_PATHWAY	hsa05235:PD-L1 expression and PD-1 checkpoint pathway in cancer	5	8.33333	0.00291666	ALK, LCK, TLR9, MAPK1, JAK2	59	89	8644	8.23081	0.498092	0.0114722	0.00670832
KEGG_PATHWAY	hsa04914:Progesterone-mediated oocyte maturation	5	8.33333	0.00475973	CCNA2, MAPK8, CDK1, MAPK1, IGF1R	59	102	8644	7.18179	0.675665	0.0178301	0.0104261
KEGG_PATHWAY	hsa04620:Toll-like receptor signaling pathway	5	8.33333	0.00582688	MAPK8, CXCL8, TLR9, MAPK1, TNF	59	108	8644	6.7828	0.748212	0.0214866	0.0125642
KEGG_PATHWAY	hsa04066:HIF-1 signaling pathway	5	8.33333	0.00601902	LDHA, SERPINE1, BCL2, MAPK1, IGF1R	59	109	8644	6.72057	0.759439	0.0218537	0.0127788
KEGG_PATHWAY	hsa04660:T cell receptor signaling pathway	5	8.33333	0.00866238	MAPK8, CDK4, LCK, MAPK1, TNF	59	121	8644	6.05407	0.87168	0.0305123	0.0178419
KEGG_PATHWAY	hsa04071:Sphingolipid signaling pathway	5	8.33333	0.00866238	ABCC1, MAPK8, BCL2, MAPK1, TNF	59	121	8644	6.05407	0.87168	0.0305123	0.0178419
KEGG_PATHWAY	hsa04910:Insulin signaling pathway	5	8.33333	0.0132339	LIPE, PYGB, MAPK8, FASN, MAPK1	59	137	8644	5.34702	0.956892	0.0416427	0.0243504
KEGG_PATHWAY	hsa05418:Fluid shear stress and atherosclerosis	5	8.33333	0.0138953	MAPK8, BCL2, PLAT, TNF, ICAM1	59	139	8644	5.27009	0.963201	0.0431485	0.0252309
KEGG_PATHWAY	hsa04932:Non-alcoholic fatty liver disease	5	8.33333	0.0199503	MAPK8, CXCL8, CASP3, PPARG, TNF	59	155	8644	4.72608	0.991399	0.0581267	0.0339894
KEGG_PATHWAY	hsa05160:Hepatitis C	5	8.33333	0.0212413	CDK6, CDK4, CASP3, MAPK1, TNF	59	158	8644	4.63634	0.993698	0.0596779	0.0348964
KEGG_PATHWAY	hsa04140:Autophagy - animal	5	8.33333	0.0244508	MAPK8, BCL2, MAPK1, BCL2L1, IGF1R	59	165	8644	4.43965	0.997097	0.0670975	0.039235
KEGG_PATHWAY	hsa05225:Hepatocellular carcinoma	5	8.33333	0.0259118	CDK6, CDK4, MAPK1, BCL2L1, IGF1R	59	168	8644	4.36037	0.997962	0.0687099	0.0401778
KEGG_PATHWAY	hsa05034:Alcoholism	5	8.33333	0.0369912	MAOA, HDAC1, MAPK1, DRD2, SLC6A3	59	188	8644	3.8965	0.999863	0.0938701	0.0548901
KEGG_PATHWAY	hsa05208:Chemical carcinogenesis - reactive oxygen species	5	8.33333	0.0620791	MAPK8, CYP1A2, CYP1A1, ABL1, MAPK1	59	223	8644	3.28494	1	0.138829	0.0811798
KEGG_PATHWAY	hsa00591:Linoleic acid metabolism	4	6.66667	0.00102349	CYP2C9, CYP1A2, CYP2C19, CYP3A4	59	30	8644	19.5345	0.214682	0.00561727	0.00328467
KEGG_PATHWAY	hsa01523:Antifolate resistance	4	6.66667	0.00102349	ABCC1, TYMS, TNF, ABCG2	59	30	8644	19.5345	0.214682	0.00561727	0.00328467
KEGG_PATHWAY	hsa04215:Apoptosis - multiple species	4	6.66667	0.00123853	MAPK8, CASP3, BCL2, BCL2L1	59	32	8644	18.3136	0.253586	0.00649802	0.00379969
KEGG_PATHWAY	hsa05219:Bladder cancer	4	6.66667	0.0025505	CXCL8, CDK4, MDM2, MAPK1	59	41	8644	14.2935	0.452661	0.01056	0.00617489
KEGG_PATHWAY	hsa05144:Malaria	4	6.66667	0.00449373	CXCL8, TLR9, TNF, ICAM1	59	50	8644	11.7207	0.654551	0.0171052	0.0100022
KEGG_PATHWAY	hsa00830:Retinol metabolism	4	6.66667	0.0105541	CYP2C9, CYP1A2, CYP1A1, CYP3A4	59	68	8644	8.61815	0.918243	0.036098	0.0211082
KEGG_PATHWAY	hsa04664:Fc epsilon RI signaling pathway	4	6.66667	0.0105541	MAPK8, SYK, MAPK1, TNF	59	68	8644	8.61815	0.918243	0.036098	0.0211082
KEGG_PATHWAY	hsa05031:Amphetamine addiction	4	6.66667	0.010982	MAOA, HDAC1, SIRT1, SLC6A3	59	69	8644	8.49324	0.926177	0.0370249	0.0216502
KEGG_PATHWAY	hsa04917:Prolactin signaling pathway	4	6.66667	0.0114198	MAPK8, CCND2, MAPK1, JAK2	59	70	8644	8.37191	0.933502	0.0374316	0.021888
KEGG_PATHWAY	hsa05230:Central carbon metabolism in cancer	4	6.66667	0.0114198	PDGFRA, LDHA, G6PD, MAPK1	59	70	8644	8.37191	0.933502	0.0374316	0.021888
KEGG_PATHWAY	hsa05223:Non-small cell lung cancer	4	6.66667	0.0123255	ALK, CDK6, CDK4, MAPK1	59	72	8644	8.13936	0.946436	0.0393083	0.0229853
KEGG_PATHWAY	hsa05140:Leishmaniasis	4	6.66667	0.0147662	MAPK1, JAK2, PTGS2, TNF	59	77	8644	7.61083	0.970127	0.0452576	0.0264642
KEGG_PATHWAY	hsa01232:Nucleotide metabolism	4	6.66667	0.0192031	PNP, TYMS, XDH, ADA	59	85	8644	6.89452	0.989704	0.0575794	0.0336693
KEGG_PATHWAY	hsa05210:Colorectal cancer	4	6.66667	0.0198042	MAPK8, CASP3, BCL2, MAPK1	59	86	8644	6.81435	0.991091	0.0581267	0.0339894
KEGG_PATHWAY	hsa04540:Gap junction	4	6.66667	0.0210373	PDGFRA, CDK1, MAPK1, DRD2	59	88	8644	6.65948	0.993381	0.0596779	0.0348964
KEGG_PATHWAY	hsa04658:Th1 and Th2 cell differentiation	4	6.66667	0.023628	MAPK8, LCK, MAPK1, JAK2	59	92	8644	6.36993	0.996458	0.0656025	0.0383608
KEGG_PATHWAY	hsa04659:Th17 cell differentiation	4	6.66667	0.035647	MAPK8, LCK, MAPK1, JAK2	59	108	8644	5.42624	0.99981	0.0914423	0.0534705
KEGG_PATHWAY	hsa04722:Neurotrophin signaling pathway	4	6.66667	0.0454259	MAPK8, BCL2, ABL1, MAPK1	59	119	8644	4.92465	0.999983	0.107956	0.0631271
KEGG_PATHWAY	hsa04728:Dopaminergic synapse	4	6.66667	0.0585206	MAPK8, MAOA, DRD2, SLC6A3	59	132	8644	4.43965	0.999999	0.132797	0.0776523
KEGG_PATHWAY	hsa04371:Apelin signaling pathway	4	6.66667	0.0662347	LIPE, SERPINE1, MAPK1, PLAT	59	139	8644	4.21607	1	0.143407	0.0838568
KEGG_PATHWAY	hsa05224:Breast cancer	4	6.66667	0.0755946	CDK6, CDK4, MAPK1, IGF1R	59	147	8644	3.98663	1	0.160724	0.0939824
KEGG_PATHWAY	hsa04072:Phospholipase D signaling pathway	4	6.66667	0.0768041	PDGFRA, CXCL8, SYK, MAPK1	59	148	8644	3.95969	1	0.161837	0.0946337
KEGG_PATHWAY	hsa00760:Nicotinate and nicotinamide metabolism	3	5	0.0253577	PNP, CD38, SIRT1	59	37	8644	11.8791	0.997669	0.0680047	0.0397655
KEGG_PATHWAY	hsa05143:African trypanosomiasis	3	5	0.0253577	TLR9, TNF, ICAM1	59	37	8644	11.8791	0.997669	0.0680047	0.0397655
KEGG_PATHWAY	hsa00380:Tryptophan metabolism	3	5	0.0320923	MAOA, CYP1A2, CYP1A1	59	42	8644	10.4649	0.999546	0.0839385	0.0490827
KEGG_PATHWAY	hsa04930:Type II diabetes mellitus	3	5	0.0379283	MAPK8, MAPK1, TNF	59	46	8644	9.5549	0.999891	0.0952243	0.055682
KEGG_PATHWAY	hsa05030:Cocaine addiction	3	5	0.042551	MAOA, DRD2, SLC6A3	59	49	8644	8.96991	0.999965	0.103526	0.0605365
KEGG_PATHWAY	hsa04913:Ovarian steroidogenesis	3	5	0.0457443	CYP1A1, PTGS2, IGF1R	59	51	8644	8.61815	0.999984	0.107956	0.0631271
KEGG_PATHWAY	hsa05134:Legionellosis	3	5	0.054097	CXCL8, CASP3, TNF	59	56	8644	7.84867	0.999998	0.12395	0.0724795
KEGG_PATHWAY	hsa04340:Hedgehog signaling pathway	3	5	0.054097	CCND2, SMO, BCL2	59	56	8644	7.84867	0.999998	0.12395	0.0724795
KEGG_PATHWAY	hsa04213:Longevity regulating pathway - multiple species	3	5	0.0629437	HDAC1, SIRT1, IGF1R	59	61	8644	7.20533	1	0.138829	0.0811798
KEGG_PATHWAY	hsa00590:Arachidonic acid metabolism	3	5	0.0629437	CYP2C9, CYP2C19, PTGS2	59	61	8644	7.20533	1	0.138829	0.0811798
KEGG_PATHWAY	hsa00140:Steroid hormone biosynthesis	3	5	0.0647688	CYP1A2, CYP1A1, CYP3A4	59	62	8644	7.08912	1	0.141532	0.0827601
KEGG_PATHWAY	hsa05416:Viral myocarditis	3	5	0.0741549	CASP3, ABL1, ICAM1	59	67	8644	6.56008	1	0.159096	0.0930307
KEGG_PATHWAY	hsa04920:Adipocytokine signaling pathway	3	5	0.0780255	MAPK8, JAK2, TNF	59	69	8644	6.36993	1	0.162956	0.0952878
KEGG_PATHWAY	hsa05120:Epithelial cell signaling in Helicobacter pylori infection	3	5	0.0799845	MAPK8, CXCL8, CASP3	59	70	8644	6.27893	1	0.165582	0.0968233
KEGG_PATHWAY	hsa04622:RIG-I-like receptor signaling pathway	3	5	0.0819589	MAPK8, CXCL8, TNF	59	71	8644	6.1905	1	0.168194	0.0983507
KEGG_PATHWAY	hsa00232:Caffeine metabolism	2	3.33333	0.0396011	CYP1A2, XDH	59	6	8644	48.8362	0.999928	0.0973527	0.0569266
